# Supplementary material for: Serological Survey of Aujeszky’s Disease in Wild Boar from Southeastern France
Source: Pathogens. 2022 Sep 27;11(10):1107. doi: 10.3390/pathogens11101107 (PMC9610145; doi:10.3390/pathogens11101107)
Supplement: Supplementary file 1 [file pathogens-11-01107-s001.zip]

Archive with 1 entries (1 files):
- pathogens-1902924-supplementary.pdf
